# Supplementary material for: Peak Oxygen Uptake on Cardiopulmonary Exercise Test Is a Predictor for Severe Arrhythmic Events during Three-Year Follow-Up in Patients with Complex Congenital Heart Disease
Source: J Cardiovasc Dev Dis. 2022 Jul 4;9(7):215. doi: 10.3390/jcdd9070215 (PMC9320423; doi:10.3390/jcdd9070215)
Supplement: Supplementary file 1 [file jcdd-09-00215-s001.zip]

Archive with 1 entries (1 files):
- jcdd-1726101-supplementary.pdf
